# Supplementary material for: Genome-Wide Analysis of Cellulose Synthase Superfamily and Roles of GmCESA1 in Regulating Drought Tolerance and Growth of Soybean
Source: Plants (Basel). 2025 Dec 22;15(1):34. doi: 10.3390/plants15010034 (PMC12787637; doi:10.3390/plants15010034)
Supplement: Supplementary file 1 [file plants-15-00034-s001.zip]

Archive with 2 entries (2 files):
- plants-CESA1-Supp Figures-2025-12-7.pdf
- plants-CESA1-Supp Tables-2025-12-12.xlsx
