# Supplementary material for: Genome-Wide Analysis of Cellulose Synthase Superfamily and Roles of GmCESA1 in Regulating Drought Tolerance and Growth of Soybean
Source: Plants (Basel). 2025 Dec 22;15(1):34. doi: 10.3390/plants15010034 (PMC12787637; doi:10.3390/plants15010034)
Supplement: Supplementary file 1 [file plants-15-00034-s001.zip › plants-CESA1-Supp Tables-2025-12-12.xlsx]

## Sheet: Supplementary Table S1
Supplementary Table S1. The 80 members of CS superfamily identified in soybean
	Gene ID	Family	Location	Amino acid number	Molecular Weight (Da)	Isoelectric Point	Signal peptide	Transmembrane domain	Intron number	Exon number
1	Glyma.02G080900	CESA	Chr02:6970628 - 6978838	1078	121490	6.87	No	Exist	13	14
2	Glyma.02G205800	CESA	Chr02:39076969 - 39082328	1033	116578	6.22	No	Exist	12	13
3	Glyma.04G063800	CESA	Chr04:5293425 - 5299847	976	110023	6.51	No	Exist	12	13
4	Glyma.04G067900	CESA	Chr04:5686680 - 5692676	1084	122096	6.34	No	Exist	13	14
5	Glyma.04G142700	CESA	Chr04:24964359 - 24969309	973	109465	5.97	No	Exist	10	11
6	Glyma.04G153700	CESA	Chr04:35198814 - 35203827	1039	117249	6.34	No	Exist	11	12
7	Glyma.05G160000	CESA	Chr05:35169848 - 35183042	1336	149984	5.86	No	Exist	24	25
8	Glyma.05G187300	CESA	Chr05:37355208 - 37362336	1097	123937	6.5	No	Exist	13	14
9	Glyma.06G065000	CESA	Chr06:4944118 - 4950490	975	109909	6.51	No	Exist	12	13
10	Glyma.06G069600	CESA	Chr06:5338315 - 5344365	1084	122112	6.34	No	Exist	13	14
11	Glyma.06G225400	CESA	Chr06:31081544 - 31086939	991	111837	6.21	No	Exist	11	12
12	Glyma.06G225500	CESA	Chr06:31115899 - 31121473	1039	117231	6.29	No	Exist	12	13
13	Glyma.06G316700	CESA	Chr06:50555071 - 50559738	718	81207.5	8.95	No	Exist	7	8
14	Glyma.08G088400	CESA	Chr08:6687538 - 6693143	1034	117983	8.19	No	Exist	11	12
15	Glyma.08G117500	CESA	Chr08:9065032 - 9071774	989	111848	5.64	No	Exist	12	13
16	Glyma.08G145600	CESA	Chr08:11066151 - 11073328	1097	123946	6.5	No	Exist	13	14
17	Glyma.09G051100	CESA	Chr09:4454514 - 4461881	1050	119326	7.79	No	Exist	11	12
18	Glyma.09G103000	CESA	Chr09:19046131 - 19054466	1074	120211	7.2	No	Exist	13	14
19	Glyma.10G039600	CESA	Chr10:3498155 - 3501931	684	77278.4	8.5	No	Exist	17	18
20	Glyma.10G223500	CESA	Chr10:45444199 - 45451455	1097	123551	6.56	No	Exist	13	14
21	Glyma.12G237000	CESA	Chr12:39586912 - 39594790	1079	120588	6.68	No	Exist	13	14
22	Glyma.13G126000	CESA	Chr13:23922919 - 23927833	892	101232	6.08	No	Exist	9	10
23	Glyma.13G202500	CESA	Chr13:31619751 - 31630932	1080	120700	6.56	No	Exist	13	14
24	Glyma.15G157100	CESA	Chr15:13179216 - 13185603	1009	114715	7.8	No	Exist	12	13
25	Glyma.15G275000	CESA	Chr15:51338546 - 51347555	1073	120013	6.64	No	Exist	13	14
26	Glyma.16G165900	CESA	Chr16:32487230 - 32496298	1078	121612	6.72	No	Exist	13	14
27	Glyma.17G072200	CESA	Chr17:5646257 - 5651630	1034	116625	6.27	No	Exist	12	13
28	Glyma.18G098100	CESA	Chr18:10187376 - 10188620	186	21074.8	9.56	No	Exist	2	3
29	Glyma.03G183500	CSLA	Chr03:39539587..39543162	527	61048.9	9.12	Exsit	Exist	8	9
30	Glyma.03G190200	CSLA	Chr03:40103574..40109088	533	61226	9.11	Exsit	Exist	8	9
31	Glyma.10G065600	CSLA	Chr10:6289212..6296293	511	59436.8	9.1	No	Exist	8	9
32	Glyma.10G201700	CSLA	Chr10:43287636..43295354	529	60678.4	9.31	Exist	Exist	8	9
33	Glyma.11G189600	CSLA	Chr11:26169101..26175228	542	62400.1	9.21	No	Exist	8	9
34	Glyma.12G084600	CSLA	Chr12:6827447..6833505	543	62524.2	9.21	No	Exist	8	9
35	Glyma.13G150700	CSLA	Chr13:26433700..26440884	511	59465.8	9.04	No	Exist	8	9
36	Glyma.13G319600	CSLA	Chr13:41398195..41403950	533	61430.1	9.1	No	Exist	8	9
37	Glyma.19G184200	CSLA	Chr19:44262630..44265800	528	61083.9	9.17	Exist	Exist	8	9
38	Glyma.19G190600	CSLA	Chr19:44818804..44824302	533	61250.1	9.08	Exsit	Exist	8	9
39	Glyma.20G188600	CSLA	Chr20:42726513..42732614	529	60622.2	9.15	Exist	Exist	8	9
40	Glyma.06G307900	CSLB	Chr06:49664900 - 49674729	750	85035.6	8.06	No	Exist	8	9
41	Glyma.12G096900	CSLB	Chr12:8237881 - 8245991	746	84354.2	8.58	Exsit	Exist	8	9
42	Glyma.12G191500	CSLB	Chr12:35302117 - 35307482	754	85832.7	8.75	Exist	Exist	8	9
43	Glyma.12G191700	CSLB	Chr12:35324237 - 35331781	750	84999.8	8.7	Exist	Exist	8	9
44	Glyma.12G191800	CSLB	Chr12:35354172 - 35358248	746	84697.2	7.96	No	Exist	8	9
45	Glyma.12G192000	CSLB	Chr12:35364679 - 35369041	746	84555.9	8.14	No	Exist	8	9
46	Glyma.12G192100	CSLB	Chr12:35369754 - 35373481	747	84879.2	8.38	Exist	Exist	8	9
47	Glyma.13G310300	CSLB	Chr13:40581900 - 40586398	748	84357.1	8.23	No	Exist	8	9
48	Glyma.03G086600	CSLC	Chr03:25553544..25563655	707	81058.8	8.45	No	Exist	4	5
49	Glyma.04G048100	CSLC	Chr04:3882297..3887192	708	80705.1	8.47	No	Exist	4	5
50	Glyma.04G076500	CSLC	Chr04:6419019..6424367	693	79046.2	8.8	No	Exist	4	5
51	Glyma.06G049400	CSLC	Chr06:3717316..3721092	706	80638.9	8.56	No	Exist	4	5
52	Glyma.06G077700	CSLC	Chr06:6010955..6014824	693	79071.2	8.53	No	Exist	4	5
53	Glyma.07G003800	CSLC	Chr07:286944..290530	692	79358.8	8.57	No	Exist	4	5
54	Glyma.08G222800	CSLC	Chr08:18085126..18088964	697	80106.4	8.39	No	Exist	4	5
55	Glyma.13G070300	CSLC	Chr13:17038775..17042318	660	75937	8.87	No	Exist	3	4
56	Glyma.14G090000	CSLC	Chr14:8185143..8189129	699	79670.7	8.58	No	Exist	4	5
57	Glyma.14G136900	CSLC	Chr14:24378247..24382665	693	79652.3	8.77	No	Exist	4	5
58	Glyma.16G087600	CSLC	Chr16:11054798..11065790	698	80219.2	8.85	No	Exist	4	5
59	Glyma.17G196700	CSLC	Chr17:30779212..30783330	693	79485.2	8.88	No	Exist	4	5
60	Glyma.19G012700	CSLC	Chr19:1216284..1219961	660	76006.2	8.83	No	Exist	3	4
61	Glyma.01G014000	CSLD	Chr01:1337736 - 1342734	1118	125371	6.02	No	Exist	2	3
62	Glyma.01G232500	CSLD	Chr01:55898580 - 55903928	1143	128262	7.04	No	Exist	2	3
63	Glyma.02G286100	CSLD	Chr02:46696849 - 46700962	1124	125712	6.16	No	Exist	4	5
64	Glyma.03G217500	CSLD	Chr03:42137960 - 42142595	1151	128229	7.47	No	Exist	2	3
65	Glyma.09G119000	CSLD	Chr09:28442073 - 28449757	1003	113170	7.6	No	Exist	6	7
66	Glyma.09G208200	CSLD	Chr09:43253359 - 43258475	1117	125672	5.93	No	Exist	2	3
67	Glyma.11G010400	CSLD	Chr11:725624 - 730994	1143	128208	7.04	No	Exist	2	3
68	Glyma.12G017600	CSLD	Chr12:1232607 - 1237585	1141	128261	6.65	No	Exist	2	3
69	Glyma.14G029200	CSLD	Chr14:2136059 - 2141071	1127	126053	6.06	No	Exist	4	5
70	Glyma.19G214100	CSLD	Chr19:46740823 - 46745197	938	104534	8.35	No	No	2	3
71	Glyma.02G301200	CSLE	Chr02:47715920 - 47718873	531	59865.4	7.79	No	Exist	5	6
72	Glyma.08G330600	CSLE	Chr08:44828515 - 44836550	738	84524	7.18	Exist	Exist	7	8
73	Glyma.08G330700	CSLE	Chr08:44841020 - 44846670	736	84333.9	6.62	No	Exist	7	8
74	Glyma.14G012800	CSLE	Chr14:962289 - 970810	736	83532.9	8.19	No	Exist	7	8
75	Glyma.14G012900	CSLE	Chr14:971983 - 978686	727	83755.5	7.55	Exsit	Exist	7	8
76	Glyma.04G255400	CSLG	Chr04:52186008 - 52192422	699	79608.5	8.78	No	Exist	7	8
77	Glyma.06G324300	CSLG	Chr06:51189320 - 51193954	699	79572.7	8.78	Exist	Exist	7	8
78	Glyma.10G189300	CSLG	Chr10:42237597 - 42241240	740	84006.7	6.53	No	Exist	7	8
79	Glyma.11G151800	CSLG	Chr11:12025821 - 12030658	675	76999.6	8.55	No	Exist	7	8
80	Glyma.13G174300	CSLG	Chr13:28844972 - 28849367	736	84669.1	8.25	No	Exist	8	9
CESA, Cellulose synthase. CSL, Cellulose synthase like. Da, Dalton.

## Sheet: Supplementary Table S2
Supplementary Table S2. Ka and Ks values of the CS gene pairs
Seq_1	Seq_2	Ka	Ks	Ka/Ks	Selection
Glyma.01G232500	Glyma.11G010400	0.00651616	0.116115	0.0561179	Purifying
Glyma.01G232500	Glyma.12G017600	0.0624855	0.4963	0.125903	Purifying
Glyma.01G014000	Glyma.09G208200	0.0263167	0.158063	0.166496	Purifying
Glyma.10G065600	Glyma.10G201700	0.150644	1.51479	0.0994486	Purifying
Glyma.10G039600	Glyma.13G126000	0.132741	0.248487	0.534195	Purifying
Glyma.10G065600	Glyma.13G150700	0.00784293	0.110682	0.07086	Purifying
Glyma.10G223500	Glyma.16G165900	0.0511137	0.511781	0.099874	Purifying
Glyma.10G065600	Glyma.19G190600	0.0838912	0.661973	0.126729	Purifying
Glyma.10G201700	Glyma.19G190600	0.134504	1.92603	0.0698349	Purifying
Glyma.10G223500	Glyma.02G080900	0.0500151	0.564376	0.0886201	Purifying
Glyma.10G201700	Glyma.20G188600	0.00573186	0.113395	0.0505477	Purifying
Glyma.10G065600	Glyma.03G190200	0.0857886	0.614323	0.139647	Purifying
Glyma.10G201700	Glyma.03G190200	0.134758	2.1676	0.0621692	Purifying
Glyma.10G223500	Glyma.05G187300	0.114164	1.4367	0.0794626	Purifying
Glyma.11G010400	Glyma.12G017600	0.0639266	0.512834	0.124654	Purifying
Glyma.11G189600	Glyma.12G084600	0.00720102	0.0979808	0.0734941	Purifying
Glyma.11G189600	Glyma.13G319600	0.0827658	0.862924	0.0959132	Purifying
Glyma.12G096900	Glyma.12G191500	0.270509	0.888051	0.30461	Purifying
Glyma.12G237000	Glyma.13G202500	0.00667323	0.132489	0.050368	Purifying
Glyma.12G191800	Glyma.13G310300	0.0950579	0.330035	0.288024	Purifying
Glyma.12G084600	Glyma.13G319600	0.082714	0.828415	0.0998461	Purifying
Glyma.12G096900	Glyma.13G310300	0.240639	0.810853	0.296772	Purifying
Glyma.12G237000	Glyma.15G275000	0.0320343	0.442442	0.0724035	Purifying
Glyma.12G084600	Glyma.19G190600	0.201104	1.68407	0.119416	Purifying
Glyma.12G084600	Glyma.03G190200	0.206192	1.63829	0.125858	Purifying
Glyma.12G096900	Glyma.06G307900	0.0799277	0.247943	0.322363	Purifying
Glyma.12G192000	Glyma.06G307900	0.247102	0.743937	0.332155	Purifying
Glyma.13G202500	Glyma.15G275000	0.0324386	0.424521	0.0764123	Purifying
Glyma.13G150700	Glyma.19G190600	0.086185	0.633783	0.135985	Purifying
Glyma.13G070300	Glyma.19G012700	0.00587918	0.127602	0.0460744	Purifying
Glyma.13G319600	Glyma.19G190600	0.191427	2.43213	0.0787078	Purifying
Glyma.13G150700	Glyma.03G190200	0.0876125	0.610285	0.14356	Purifying
Glyma.13G310300	Glyma.06G307900	0.242269	0.729941	0.331902	Purifying
Glyma.14G136900	Glyma.17G196700	0.0238751	0.14526	0.164362	Purifying
Glyma.14G029200	Glyma.02G286100	0.0165936	0.225014	0.0737446	Purifying
Glyma.14G012800	Glyma.02G301200	0.031986	0.129434	0.247122	Purifying
Glyma.14G090000	Glyma.04G048100	0.0810803	0.961401	0.0843355	Purifying
Glyma.14G136900	Glyma.04G076500	0.0726096	0.495092	0.146659	Purifying
Glyma.14G136900	Glyma.06G077700	0.0763384	0.528593	0.144418	Purifying
Glyma.14G012800	Glyma.08G330600	0.378715	1.83403	0.206493	Purifying
Glyma.15G157100	Glyma.08G088400	0.0696851	0.583905	0.119343	Purifying
Glyma.15G157100	Glyma.09G051100	0.0169117	0.135392	0.124909	Purifying
Glyma.16G165900	Glyma.02G080900	0.00482737	0.126243	0.0382387	Purifying
Glyma.16G087600	Glyma.03G086600	0.0256124	0.126438	0.202569	Purifying
Glyma.17G072200	Glyma.02G205800	0.00629661	0.11442	0.0550306	Purifying
Glyma.17G196700	Glyma.04G076500	0.0767355	0.52344	0.146598	Purifying
Glyma.17G196700	Glyma.06G077700	0.0790924	0.563061	0.140469	Purifying
Glyma.19G190600	Glyma.20G188600	0.134187	1.90885	0.0702974	Purifying
Glyma.19G184200	Glyma.03G183500	0.0140742	0.0816935	0.172281	Purifying
Glyma.19G190600	Glyma.03G190200	0.00567302	0.0727843	0.0779429	Purifying
Glyma.19G214100	Glyma.03G217500	0.0248916	0.210196	0.118421	Purifying
Glyma.02G080900	Glyma.05G187300	0.107939	1.54212	0.0699944	Purifying
Glyma.02G205800	Glyma.06G225400	0.18747	1.02074	0.183661	Purifying
Glyma.02G301200	Glyma.08G330600	0.400619	2.24791	0.178219	Purifying
Glyma.02G080900	Glyma.08G145600	0.106866	1.58891	0.0672578	Purifying
Glyma.20G188600	Glyma.03G190200	0.133953	2.16743	0.0618027	Purifying
Glyma.04G048100	Glyma.06G049400	0.0101431	0.155233	0.065341	Purifying
Glyma.04G063800	Glyma.06G065000	0.00761229	0.110654	0.0687937	Purifying
Glyma.04G067900	Glyma.06G069600	0.00280758	0.0975836	0.0287711	Purifying
Glyma.04G076500	Glyma.06G077700	0.0106674	0.108788	0.0980572	Purifying
Glyma.05G160000	Glyma.08G117500	0.00884933	0.0682562	0.129649	Purifying
Glyma.05G187300	Glyma.08G145600	0.0101192	0.0983508	0.102889	Purifying
Glyma.07G003800	Glyma.08G222800	0.0137971	0.13074	0.105531	Purifying
Ka, non-synonymous. Ks, synonymous. Ka/Ks, the ratio of non-synonymous (Ka) and synonymous (Ks) substitution rates.

## Sheet: Supplementary Table S3
Supplementary Table S3. Primers used in this study
Primer name	Primer sequences (5'-3')	Purpose
GmCESA1-pBPMV-R2M F	GAATCCTCTGCATGAGGATCCGAAGAACAGCTTGCCAAATAGTGG	Vector construction
GmCESA1-pBPMV-R2M R	CTCTCGAGGCCTGGAGTCGACCTCTTCGTCTCCATTTTTACCACTT
GmCESA1 RT-qPCR F	CGAAAGGATGGGAACCAGTCT	RT-qPCR
GmCESA1 RT-qPCR R	CCTGGCCTTGGCTTTTCCT
Gm60S RT-qPCR F	AAAGTGGACCAAGGCATATCGTCG
Gm60S RT-qPCR R	TCAGGACATTCTCCGCAAGATTCC
